# Supplementary material for: Burdock Tea Affects Pulmonary Microbiota and Physiology Through Short-Chain Fatty Acids in Wistar Rats
Source: Biology (Basel). 2025 Aug 16;14(8):1064. doi: 10.3390/biology14081064 (PMC12383450; doi:10.3390/biology14081064)
Supplement: Supplementary file 1 [file biology-14-01064-s001.zip]

Archive with 1 entries (1 files):
- biology-3730509-supplementary.pdf
